# Supplementary material for: The Use of Point-of-Care Tests and Multiplex PCR Tests in the Pediatric Emergency Department Reduces Antibiotic Prescription in Patients with Febrile Acute Respiratory Infections
Source: Pathogens. 2025 Dec 13;14(12):1284. doi: 10.3390/pathogens14121284 (PMC12735915; doi:10.3390/pathogens14121284)
Supplement: Supplementary file 1 [file pathogens-14-01284-s001.zip]

Archive with 1 entries (1 files):
- pathogens-3995949-supplementary.pdf
